# Supplementary material for: Acute Pain Service in Hungarian hospitals
Source: PLoS One. 2021 Sep 22;16(9):e0257585. doi: 10.1371/journal.pone.0257585 (PMC8457450; doi:10.1371/journal.pone.0257585)
Supplement: S1 Table — (XLSX) [file pone.0257585.s001.xlsx]

## Sheet: 201-241
	Where can the hospital be found?	Position of respondent professional	Type of hospital	Ownership	Department where the respondent works	Do you have APS in your hospital?	How long have you had APS in your hospital?	How would you describe APS in your hospital?	Are anesthesiologists involved in the APS ?	Are anesthesiology assistants involved in the APS ?	Are pharmacists involved in the APS ?	Are surgeons involved in the APS ?	Are neurologists involved in the APS ?	Are ward nurses involved in the APS ?	Are advanced practice registered nurses involved in the APS ?	Are pain nurses involved in the APS ?	Are physiotherapists involved in the APS ?	Are psychologists involved in the APS ?	Are others involved in the APS ?	How many anesthesiologist work in the APS?	How many anesthesiology assistants work in the APS?	Do APS staff only treat postoperative pain?	Do APS staff have the opportunity to consult a psychiatrist?	Do APS staff treat non-surgical patients as part of their work?	What is the average amount of APS work in the non-postoperative pain treatment?	How is APS funded?	Is there any written agreement between APS and the surgical department with regard to postoperative pain treatment?	Does the APS team treat the pain in all surgical patients or only in some of the patients?	Does the APS team provide service out of hours?	Who treat inadequately relieved pain out of hours?	Does the APS team provide service at weekends?	Who treat inadequately relieved pain at weekends?	How does the APS team provide service out of hours and at weekends?	Does the APS team use special observation sheet in your hospital?	What is the main content?	Are there any data collected about the work of the APS team?	What way are the data collected?	Are the generated data analyzed?	Are the generated data shared?	Are the generated data shared with the hospital management?	Are the generated data shared with colleagues?	Are the generated data shared with surgical ward professionals?	Are the generated data shared with other hospitals?	Are there any data collected with regard to patient visits?	The patient’s gender, age	Type of surgery	ASA classification of patients	Incision site	Type of anesthesia
Team 1	Northern Great Plain	Other	County hospital	Governmental hospital	Anesthesiology and intensive care unit	Yes	Less than 5 years	Flourishing	Yes	No	No	No	No	No	No	No	No	No	No	3 or more	None	No, part time anesthesiologist, performing the task alongside his/her other tasks	Yes	Yes	0-20%	No funding	Yes	Only in part of the patients	Yes		Yes		Anesthesiologist in attendance does ward-walk	Yes	Name, department, social security number, person administering the cannula, date, time, administered drugs, vital parameters...	Yes	Both	Yes	Yes	No	No	No	Yes	Yes	Yes	Yes	Yes	Yes	Yes
Team 2	Western Transdanubia	Head of department	County hospital	Governmental hospital	Anesthesiology and intensive care unit	Yes	Less than 5 years	Struggling	Yes	Yes	No	No	No	No	No	No	No	No	No	One	3 or more	No, part time anesthesiology assistant /nurse performing the task alongside his/her other tasks	Yes	Yes	0-20%	No funding	Yes	In all patients	No	Anesthesiologist in attendance	No	Physician in attendance	Anesthesiologist in attendance through the phone	No		Yes	On paper	Yes	Yes	No	Yes	No	No	Yes	Yes	Yes	Yes	No	Yes
[truncated: 3 more columns]
