# Supplementary material for: Acute Pain Service in Hungarian hospitals
Source: PLoS One. 2021 Sep 22;16(9):e0257585. doi: 10.1371/journal.pone.0257585 (PMC8457450; doi:10.1371/journal.pone.0257585)
Supplement: S2 Table — (XLSX) [file pone.0257585.s002.xlsx]

## Sheet: Table 3
No.	Q2 Position of respondent professionals	Q5 What department do you work at?
1	Head nurse	Surgery
2	Head of department	Anesthesiology and intensive care unit
3	Head of department	Orthopedics
4	Doctor in residency training	Orthopedics
5	Head of department	Anesthesiology and intensive care unit
6	Other	Anesthesiology and intensive care unit
7	Other	Surgery
8	Doctor in residency training	Orthopedics
9	Specialist	Surgery
10	Head of department	Anesthesiology and intensive care unit
11	Head of department	Traumatology
12	Head of department	Traumatology
13	Head of department	Surgery
14	Specialist	Orthopedics
15	Specialist	Surgery
16	Head of department	Orthopedics
17	Head of department	Anesthesiology and intensive care unit
18	Head nurse	Orthopedics
19	Doctor in residency training	Surgery
20	Specialist	Traumatology
21	Head of department	Traumatology
22	Head of department	Anesthesiology and intensive care unit
23	Doctor in residency training	Orthopedics
24	Specialist	Surgery
25	Head of department	Anesthesiology and intensive care unit
26	Head of department	Anesthesiology and intensive care unit
27	Specialist	Anesthesiology and intensive care unit
28	Head of department	Anesthesiology and intensive care unit
29	Head of department	Traumatology
30	Head of department	Anesthesiology and intensive care unit
31	Specialist	Anesthesiology and intensive care unit
32	Head of department	Anesthesiology and intensive care unit
33	Head nurse	Surgery
34	Head nurse	Traumatology
35	Head of department	Anesthesiology and intensive care unit
36	Head of department	Surgery
37	Specialist	Traumatology
38	Head of department	Surgery
39	Head of department	Traumatology
40	Head of department	Anesthesiology and intensive care unit
41	Specialist	Traumatology
42	Head of department	Traumatology
43	Head of department	Anesthesiology and intensive care unit
44	Specialist	Traumatology
45	Head of department	Surgery
46	Other	Anesthesiology and intensive care unit
47	Specialist	Surgery
48	Doctor in residency training	Traumatology
49	Head of department	Orthopedics
50	Doctor in residency training	Anesthesiology and intensive care unit
51	Head nurse	Traumatology
52	Head of department	Surgery
53	Head of department	Anesthesiology and intensive care unit
54	Head of department	Anesthesiology and intensive care unit
55	Head of department	Surgery
56	Head of department	Anesthesiology and intensive care unit
57	Specialist	Anesthesiology and intensive care unit
58	Head of department	Traumatology
59	Specialist	Surgery
60	Doctor in residency training	Traumatology
61	Head of department	Anesthesiology and intensive care unit
62	Head of department	Anesthesiology and intensive care unit
63	Head of department	Orthopedics
64	Other	Surgery
65	Head of department	Traumatology
66	Head of department	Anesthesiology and intensive care unit
67	Specialist	Traumatology
68	Head of department	Surgery
69	Head of department	Surgery
70	Head of department	Anesthesiology and intensive care unit
71	Specialist	Traumatology
72	Head of department	Surgery
73	Head of department	Anesthesiology and intensive care unit
74	Specialist	Anesthesiology and intensive care unit
75	Specialist	Anesthesiology and intensive care unit
76	Specialist	Orthopedics
77	Head of department	Surgery
78	Head of department	Traumatology
79	Head nurse	Surgery
80	Head of department	Orthopedics
81	Head of department	Traumatology
82	Head of department	Anesthesiology and intensive care unit
83	Head of department	Anesthesiology and intensive care unit
84	Head of department	Anesthesiology and intensive care unit
85	Specialist	Surgery
86	Head of department	Traumatology
87	Head of department	Anesthesiology and intensive care unit
88	Head of department	Surgery
89	Head of department	Anesthesiology and intensive care unit
90	Head of department	Orthopedics
91	Head of department	Surgery
92	Head of department	Traumatology
93	Specialist	Surgery
94	Head of department	Anesthesiology and intensive care unit
95	Specialist	Anesthesiology and intensive care unit
96	Head of department	Anesthesiology and intensive care unit
97	Head of department	Surgery
98	Ward nurse	Anesthesiology and intensive care unit
99	Head of department	Anesthesiology and intensive care unit
100	Head of department	Surgery
101	Head nurse	Traumatology
102	Head of department	Anesthesiology and intensive care unit
103	Head of department	Anesthesiology and intensive care unit
104	Head of department	Orthopedics
105	Head of department	Anesthesiology and intensive care unit
106	Ward nurse	Traumatology
107	Head of department	Traumatology
108	Head nurse	Anesthesiology and intensive care unit
109	Head nurse	Surgery
110	Head of department	Anesthesiology and intensive care unit
111	Head of department	Traumatology
112	Head of department	Anesthesiology and intensive care unit
113	Head of department	Traumatology
114	Head nurse	Surgery
115	Head of department	Orthopedics
116	Head of department	Anesthesiology and intensive care unit
117	Specialist	Surgery
118	Specialist	Surgery
119	Head nurse	Anesthesiology and intensive care unit
120	Specialist	Surgery
122	Head of department	Anesthesiology and intensive care unit
123	Head of department	Orthopedics
124	Head of department	Anesthesiology and intensive care unit
125	Head of department	Surgery
126	Head of department	Traumatology
127	Specialist	Surgery
128		Surgery
129	Specialist	Traumatology
130	Head of department	Anesthesiology and intensive care unit
131	Doctor in residency training	Surgery
132	Head of department	Orthopedics
133	Head nurse	Traumatology
134	Head of department	Surgery
135	Head of department	Anesthesiology and intensive care unit
136	Specialist	Anesthesiology and intensive care unit

## Sheet: 251-253
No.	Q 26 In case there is no APS team in your hospital, do you feel the need to have one?	Q2 Position of respondent professionals
1	No	Head nurse
2	Yes	Head of department
3	Yes	Head of department
4	Yes	Doctor in residency training
5	Yes	Head of department
6	Yes	Other
7	Yes	Other
8	No	Doctor in residency training
9	Yes	Specialist
10	Yes	Head of department
11	Yes	Head of department
12	Yes	Head of department
13	Yes	Head of department
14	Yes	Specialist
15	No	Specialist
16	No	Head of department
17	Yes	Head of department
19	Yes	Doctor in residency training
20	Yes	Specialist
21	Yes	Head of department
22	Yes	Head of department
23	Yes	Doctor in residency training
24	Yes	Specialist
25	Yes	Head of department
27	Yes	Specialist
28	Yes	Head of department
29	Yes	Head of department
30	Yes	Head of department
31	Yes	Specialist
32	Yes	Head of department
34	Yes	Head nurse
35	Yes	Head of department
36	Yes	Head of department
37	Yes	Specialist
38	No	Head of department
39	No	Head of department
40	No	Head of department
42	No	Head of department
43	No	Head of department
47	Yes	Specialist
48	No	Doctor in residency training
49	Yes	Head of department
50	Yes	Doctor in residency training
51	Yes	Head nurse
52	Yes	Head of department
53	Yes	Head of department
54	Yes	Head of department
55	Yes	Head of department
56	Yes	Head of department
57	Yes	Specialist
58	No	Head of department
59	Yes	Specialist
60	Yes	Doctor in residency training
61	Yes	Head of department
62	Yes	Head of department
63	Yes	Head of department
66	Yes	Head of department
68	No	Head of department
69	No	Head of department
70	Yes
73	Yes	Head of department
74	Yes	Specialist
75	Yes	Specialist
76	Yes	Specialist
77	Yes	Head of department
78	Yes	Head of department
80	Yes	Head of department
82	Yes	Head of department
84	Yes	Head of department
85	No	Specialist
86	Yes	Head of department
87	Yes	Head of department
88	Yes	Head of department
89	Yes	Head of department
90	Yes	Head of department
91	Yes	Head of department
92	Yes	Head of department
93	Yes	Specialist
94	Yes	Head of department
95	Yes	Specialist
96	No	Head of department
97	Yes	Head of department
98	Yes	Ward nurse
99	Yes	Head of department
100	Yes	Head of department
102	No	Head of department
103	Yes	Head of department
104	No	Head of department
105	Yes	Head of department
106	Yes	Ward nurse
107	No	Head of department
108	Yes	Head nurse
109	Yes	Head nurse
110	Yes	Head of department
111	Yes	Head of department
112	Yes	Head of department
113	Yes	Head of department
114	Yes	Head nurse
115	Yes	Head of department
116	Yes	Head of department
119	Yes	Head nurse
120	Yes	Specialist
122	Yes	Head of department
123	Yes	Head of department
124	Yes	Head of department
125	Yes	Head of department
126	Yes	Head of department
128	No
129	Yes	Specialist
130	Yes	Head of department
131	Yes	Doctor in residency training
132	No	Head of department
134	Yes	Head of department
135	Yes	Head of department
136	Yes	Specialist

## Sheet: 259-273
No.	Q27_1 Greatest barrier to have an APS team: Unavailable drugs, equipment.	Q27_2 Greatest barrier to have an APS team: Lack of financial resources.	Q27_3 Greatest barrier to have an APS team: Lack of initiative and motivation.	Q27_4 Greatest barrier to have an APS team: Lack of support from the management.	Q27_5 Greatest barrier to have an APS team: Lack of interest from colleagues.	Q27_6 Greatest barrier to have an APS team: Insufficient cooperation between professions.	Q27_7 Greatest barrier to have an APS team: Lack of human resources.	Q27_8 Greatest barrier to have an APS team: Other.	Q27_9 Greatest barrier to have an APS team: Other.
1	No	No	No	No	No	No	Yes	Yes	No need in private practice, and low number of pacients.
2	No	No	No	No	No	No	Yes	Yes	Low number of patients.
3	No	No	No	No	No	No	No	Yes	Private clinics with low number of patients.
4	No	No	No	No	No	Yes	Yes	No
5	No	No	No	No	No	Yes	Yes	No
6	Yes	Yes	No	No	No	No	Yes	No
7	No	Yes	Yes	No	No	No	Yes	No
8	No	Yes	No	Yes	No	Yes	No	No
9	No	Yes	No	No	No	Yes	No	No
10	Yes	Yes	No	No	No	Yes	Yes	Yes	Formally planned APS for the future, procedural protocol is present.
11	No	Yes	No	Yes	No	No	No	No
12	Yes	No	No	Yes	No	No	No	No
13	No	Yes	Yes	Yes	No	No	Yes	No
14	Yes	Yes	No	Yes	No	No	Yes	No
15	No	No	Yes	No	Yes	No	Yes	Yes
16	No	No	No	No	No	No	No	No
17	No	No	No	No	No	No	Yes	No
18	No	No	Yes	No	No	No	Yes	No
19	No	No	No	No	No	No	No	No
20	No	Yes	No	Yes	No	Yes	Yes	No
21	No	No	No	No	No	No	No	Yes	No anesthesiologist available.
22	No	No	No	Yes	No	Yes	Yes	No
23	No	No	No	Yes	Yes	Yes	Yes	No
24	No	No	No	No	No	No	No	No
25	No	No	No	Yes	Yes	No	Yes	No
26	No	No	Yes	No	Yes	Yes	Yes	No
27	No	No	No	No	No	Yes	Yes	No
28	No	Yes	No	Yes	No	Yes	Yes	No
29	No	Yes	Yes	No	Yes	Yes	Yes	No
30	No	No	No	No	No	No	Yes	No
31	No	No	Yes	No	Yes	No	Yes	No
32	No	No	Yes	No	Yes	Yes	No	No
33	No	No	No	No	Yes	No	No	No
34	No	No	No	No	Yes	No	No	No
35	No	No	Yes	No	No	No	No	No
36	No	No	No	No	Yes	No	No	No
37	No	No	No	No	Yes	No	No	No
38	No	No	No	No	No	No	Yes	Yes	Postoperative pain is managed by the Central Anesthesiology and Care Unit.
39	No	No	No	No	No	No	Yes	Yes	Postoperative pain is managed by the Central Anesthesiology and Care Unit.
40	No	No	No	No	No	No	Yes	Yes	Postoperative pain is managed by the Central Anesthesiology and Care Unit.
42	No	No	Yes	No	No	No	Yes	No
43	No	No	No	No	No	No	Yes	Yes	Postoperative pain is managed by the Central Anesthesiology and Care Unit.
47	No	Yes	No	No	No	No	Yes	No
48	No	Yes	Yes	No	No	No	Yes	No
49	No	No	Yes	No	No	No	No	Yes	No awaraness.
50	No	No	No	No	No	No	Yes	No
51	No	No	No	No	No	No	No	No
52	No	No	No	No	No	Yes	Yes	No
53	Yes	Yes	No	No	Yes	Yes	Yes	No
54	Yes	Yes	Yes	No	Yes	Yes	No	No
55	No	No	No	No	No	No	Yes	No
56	No	No	No	No	Yes	No	Yes	No
57	No	No	No	Yes	Yes	Yes	Yes	No
58	No	No	No	No	Yes	No	No	No
59	No	No	Yes	Yes	Yes	No	Yes	No
60	No	Yes	Yes	No	Yes	No	Yes	No
61	No	No	Yes	No	No	No	Yes	No
62	No	Yes	Yes	No	No	No	Yes	Yes	No pain licence, lack of minimum requirements and equipment.
63	Yes	Yes	Yes	No	No	No	Yes	No
64	No	No	Yes	No	No	No	No	No
65	No	No	No	No	No	No	No	No
66	Yes	Yes	Yes	No	No	Yes	Yes	No
67	No	No	No	No	No	Yes	No	No
68	No	No	No	No	No	No	No	No
69	No	No	No	No	No	Yes	Yes	No
70	No	Yes	Yes	No	No	No	Yes	No
71	No	No	No	No	No	No	No	No
72	No	No	No	No	No	No	No	No
73	No	No	No	No	Yes	No	Yes	No
74	No	Yes	Yes	No	No	Yes	Yes	No
75	No	No	Yes	No	No	Yes	Yes	No
76	No	No	No	Yes	Yes	Yes	Yes	No
77	No	Yes	No	No	No	No	Yes	No
78	No	No	Yes	No	Yes	Yes	Yes	No
80	No	Yes	No	No	No	No	No	No
82	No	No	No	No	Yes	No	No	No
83	No	Yes	Yes	Yes	No	Yes	Yes	No
84	No	Yes	No	No	Yes	Yes	Yes	No
85	No	Yes	No	No	Yes	No	Yes	No
86	No	Yes	No	No	Yes	Yes	Yes	No
87	Yes	Yes	Yes	No	No	No	Yes	No
88	No	Yes	Yes	No	No	No	Yes	No
89	Yes	Yes	No	No	No	No	Yes	No
90	No	Yes	Yes	No	Yes	No	Yes	No
91	No	Yes	No	No	No	No	No	No
92	No	Yes	No	No	No	No	Yes	No
93	No	No	Yes	No	Yes	No	Yes	No
94	Yes	Yes	Yes	No	No	No	Yes	No
95	Yes	No	No	No	Yes	Yes	Yes	No
96	No	No	No	No	Yes	Yes	Yes	No
97	No	No	No	No	No	No	Yes	No
98	No	No	Yes	No	No	Yes	Yes	No
99	Yes	Yes	No	No	No	No	Yes	No
100	No	No	No	No	No	No	No	No
101	No	No	No	No	No	No	No	No
102	Yes	Yes	No	No	Yes	Yes	Yes	No
103	Yes	No	No	No	Yes	Yes	Yes	No
104	No	No	No	No	No	No	Yes	No
105	No	No	No	No	No	No	No	Yes	Not demanded by the operative specialists.
106	No	Yes	No	No	No	Yes	No	No
107	No	Yes	Yes	No	Yes	No	Yes	No
108	No	Yes	Yes	No	No	No	No	No
109	No	No	No	No	No	No	Yes	No
110	No	Yes	Yes	No	Yes	No	Yes	No
111	No	No	No	No	No	Yes	No	No
112	No	Yes	No	Yes	No	Yes	Yes	No
113	No	No	No	No	No	No	No	No
114	No	Yes	Yes	No	Yes	No	Yes	No
115	No	No	No	No	No	No	No	No
116	No	No	No	No	No	No	Yes	No
117	No	No	No	No	No	No	No	No
118	No	No	No	No	No	No	No	No
119	No	No	Yes	No	No	Yes	No	No
120	No	Yes	No	No	No	No	Yes	No
122	No	Yes	No	No	No	No	Yes	No
123	No	No	Yes	No	No	Yes	Yes	No
124	No	Yes	No	No	No	No	Yes	No
125	No	No	No	No	No	No	Yes	No
126	Yes	Yes	Yes	No	Yes	No	No	No
127	No	No	No	No	No	No	No	No
128	No	No	No	No	No	No	No	No
129	No	Yes	Yes	Yes	Yes	No	No	No
130	No	No	Yes	No	Yes	Yes	Yes	No
131	No	No	Yes	No	Yes	Yes	Yes	No
132	No	No	No	No	No	No	Yes	No
133	No	No	Yes	No	Yes	Yes	No	No
134	No	Yes	Yes	No	No	No	Yes	No
135	No	Yes	Yes	No	Yes	No	Yes	No
136	No	Yes	No	Yes	No	Yes	Yes	No

## Sheet: 278-280
No.	Q28 Would you actively take part in developing an APS in the future?
1	No
2	No
3	No
4	Yes
5	Yes
6	Yes
7	Yes
8	Yes
9	No comment
10	Yes
11	No comment
12	No comment
13	Yes
14	No comment
15	No comment
16	No comment
17	Yes
18	No comment
19	Yes
20	Yes
21	Yes
22	Yes
23	Yes
24	Yes
25	Yes
26	Yes
27	Yes
28	Yes
29	Yes
30	Yes
31	No comment
32	Yes
33	No comment
34	No comment
35	Yes
36	No
37	No
38	No
39	No
40	No
42	No
43	No
47	No comment
48	No
49	Yes
50	Yes
51	Yes
52	Yes
53	Yes
54	Yes
55	Yes
56	Yes
57	Yes
58	No comment
59	Yes
60	Yes
61	Yes
62	Yes
63	Yes
64	No comment
65	Yes
66	No comment
67	Yes
68	No comment
69	No
70	Yes
71	No comment
72	No comment
73	Yes
74	Yes
75	Yes
76	Yes
77	Yes
78	Yes
80	Yes
82	Yes
84	Yes
85	No comment
86	No comment
87	Yes
88	No comment
89	Yes
90	Yes
91	Yes
92	Yes
93	Yes
94	Yes
95	Yes
96	No comment
97	Yes
98	Yes
99	Yes
100	No comment
101	No comment
102	Yes
103	No comment
104	No comment
105	Yes
106	Yes
107	No comment
108	No comment
109	Yes
110	Yes
111	Yes
112	Yes
113	No comment
114	No comment
115	Yes
116	Yes
117	No comment
118	Yes
119	Yes
120	No comment
122	Yes
123	No comment
124	Yes
125	No
126	Yes
127	No comment
128	No
129	Yes
130	Yes
131	Yes
132	No comment
133	Yes
134	Yes
135	Yes
136	Yes

## Sheet: 281-294
No.	Q29 In your opinion, is the anesthesiologist to take responsibility for the operation of APSs in hospitals?	Q29_1 Justification
1	Yes	Part of anesthesiology training.
2	Yes	Part of anesthesiology training.
3	Yes
4	Yes	Anesthesiologist are the highest trained.
5	Yes	Anesthesiologists have the broadest knowledge about pain management.
6	Yes	Only the anesthesiologists can supervise pain management, because all invasive and noninvasive pain medicine is administered by them.
7	Yes	Anesthesiologists have the competence for it.
8	Yes	Based on professional competence.
9	No
10	Yes
11	No
12	No
13	Yes
14	Yes
15	No	The ward staff has to be responsible for the patient.
17	Yes	All hospitals would need an APS, because it serves an important quality element in patient care.
18	No	Anesthesiologists would need the help of fellow professions.
19	Yes
20	Yes
21	Yes
22	Yes	Anesthesiologist have the theoretical background, medicines, equipment, practical knowledge.
23	Yes
24	Yes
25	Yes
26	Yes	Anesthesiologist are the highest trained, and have the most equipment.
27	Yes
28	Yes	Anesthesiologist knowing and practicing perioperative medicine have the oversight of patient around surgery, they have the broadest technical, patophysiological and pharmacological knowledge required for pain management.
29	Yes
30	No	APS team: physician – nurse – anesthesiology assistant
31	No	The anesthesiologist performing anesthesy during surgery may assign the analgesia of the first postoperative day. Later on the ward staff or the APS could have this duty.
32	Yes	Anesthesiologist are the highest trained.
35	No	Complex issue requiring team work.
36	Yes	Anesthesiologists have the required knowledge.
37	Yes
38	Yes	Anesthesiology training deals in the most detail with pain control techniques. But forming a particular APS team is only required in large institutions, where the cooperation of different specialists can be harmonized. Smaller intitutions - as our hospital - a good practical protocol supervised by the intensive care unit can provide pain management.
39	Yes	Anesthesiology training deals in the most detail with pain control techniques. But forming a particular APS team is only required in large institutions, where the cooperation of different specialists can be harmonized. Smaller intitutions - as our hospital - a good practical protocol supervised by the intensive care unit can provide pain management.
40	Yes	Anesthesiology training deals in the most detail with pain control techniques. But forming a particular APS team is only required in large institutions, where the cooperation of different specialists can be harmonized. Smaller intitutions - as our hospital - a good practical protocol supervised by the intensive care unit can provide pain management.
42	Yes
43	Yes
47	Yes
48	No
49	Yes
50	Yes
51	Yes	Anesthesiology training deals in the most detail with pain control techniques. But forming a particular APS team is only required in large institutions, where the cooperation of different specialists can be harmonized. Smaller intitutions - as our hospital - a good practical protocol supervised by the intensive care unit can provide pain management.
52	Yes
53	Yes
54	Yes	Pain management starts at the anesthesiology ambulance.
55	No
56	Yes	The biggest problem is the lack of collaboration between fellow specialist.
57	Yes
58	Yes
59	Yes
60	Yes	Anesthesiologists have the routine using major analgetics.
61	Yes
62	Yes	Anesthesiologist have the required knowledge and practical routine required to maintain APS at a high level.
63	Yes	Analgesia is performed by the anesthesiologist after detailed patient record, assesses patient status, proposes postoperative pain management.
65	No	Cooperation between anesthesiology and surgery.
66	No	All physicians - also other healthcare professionals to some degree - should know about pain management, in case any anesthesiology technique is needed we are available.
69	Yes
70	Yes
73	Yes
74	Yes	Anesthesiology intensive care professionals have the broadest insight on pain controll possibilities (e.g. types of medicine), methods (e.g. nonmedical methods) and implementation (e.g. EDA cannula).
75	Yes	Nearest to them.
76	Yes
77	No
78	Yes
80	Yes
82	No	The ward staff has to be responsible for their patients.
84	Yes
85	Yes
86	Yes	Pain physiology is in the area of expertise of the anesthesiologist.
87	Yes	Regarding postoperative pain management immediately after surgery yes, in the first 24 hours it is in question, I feel the need for shared responsibility between the physician performing surgery and the operating department, if there is no non-stop APS (which seems irreal for Hungary).
88	Yes
89	Yes
90	Yes	Perioperative analgesia could be most effectively coordinated by an anesthesiologist. But since it is not possible to place an anesthesiologist next to every newly operated patient, in my opinion, postoperative analgesia should be managed at the local, ie ward level, with the involvement of the anesthesiologist.
91	Yes
92	Yes
93	Yes
94	Yes
95	Yes	The theoretical knowledge required for a good working protocol belongs to the topic of anesthesiology. Especially regarding invasive techniques. However, cooperation with the staff of the operating department is necessary.
96	No	The only anesthesiologist here (head of the department) is scarce.
97	Yes
98	Yes
99	No	Not exclusively.
102	Yes
103	No
104	Yes
105	Yes
106	Yes
107	No
108	Yes
109	No
110	Yes
111	Yes
112	Yes
114	Yes
116	Yes	Anesthesiologist have the motivation.
119	No	Every specialist has to be present.
120	No
122	Yes
123	Yes
124	Yes	Anesthesiologists have the highest knowledge and motivation.
125	Yes	Lack of personal conditions.
126	No
129	Yes	Detailed knowledge about pain control, connection with fellow professionals, central function, and skills of alternative pain management.
130	Yes
131	Yes
132	No
133	Yes
134	Yes	Not possible without anesthesiologists.
135	Yes	Part of the area.
136	Yes	Oversight on intraoperative and perioperative period, with practical knowledge.

## Sheet: 297-305
No.	Q6 Which department or service deals with postoperative pain management in the hospital?	Q6_E Specify
1	Operating department
2	Anesthesiology and intensive care unit
3	Operating department
4	Anesthesiology and intensive care unit
5	Anesthesiology and intensive care unit
6	Other	Anesthesiology and intensive care unit, Pain Clinic, operating department
7	Anesthesiology and intensive care unit
8	Anesthesiology and intensive care unit
9	Anesthesiology and intensive care unit
10	Other	Anesthesiology and intensive care unit and the operating department
11	Other	Anesthesiology and intensive care unit and the operating department
12	Other	Anesthesiology and intensive care unit and the operating department
13	Other	Anesthesiology and intensive care unit and the operating department
14	Operating department
15	Other	Anesthesiology and intensive care unit and the operating department
16	Other	Anesthesiology and intensive care unit and the operating department
17	Other
18	Operating department
19	Operating department
20	Anesthesiology and intensive care unit
21	Other	Anesthesiology and intensive care unit and the operating department
22	Other	Anesthesiology and intensive care unit and the operating department
23	Other	Anesthesiology and intensive care unit and the operating department
24	Other	Anesthesiology and intensive care unit and the operating department
25	Anesthesiology and intensive care unit
26	Anesthesiology and intensive care unit
27	Other	Anesthesiology and intensive care unit and the operating department
28	Other	Anesthesiology and intensive care unit and the operating department
29	Operating department
30	Other	Anesthesiology and intensive care unit and the operating department
31	Operating department
32	Other	Anesthesiology and intensive care unit and the operating department
33	Other	Anesthesiology and intensive care unit and the operating department
34	Other	Anesthesiology and intensive care unit and the operating department
35	Operating department
36	Other	Anesthesiology and intensive care unit and the operating department
37	Operating department
38	Other	Anesthesiology and intensive care unit, Pain Clinic, operating department
39	Other	Anesthesiology and intensive care unit, Pain Clinic, operating department
40	Other	Anesthesiology and intensive care unit, Pain Clinic, operating department
42	Other	Anesthesiology and intensive care unit, Pain Clinic, operating department
43	Other	Anesthesiology and intensive care unit, Pain Clinic, operating department
47	Pain Clinic
48	Operating department
49	Operating department
50	Operating department
51	Other	Anesthesiology and intensive care unit and the operating department
52	Operating department
53	Other	Anesthesiology and intensive care unit and the operating department
54	Other	Anesthesiology and intensive care unit and the operating department
55	Other	Anesthesiology and intensive care unit and the operating department
56	Other	Anesthesiology and intensive care unit and the operating department
57	Anesthesiology and intensive care unit
58	Other	Anesthesiology and intensive care unit and the operating department
59	Operating department
60	Operating department
61	Operating department
62	Other	Anesthesiology and intensive care unit and the operating department
63	Operating department
64	Operating department
65	Operating department
66	Operating department
67	Operating department
68	Other	Anesthesiology and intensive care unit and the operating department
69	Operating department
70	Other	Anesthesiology and intensive care unit and the operating department
71	Other	Anesthesiology and intensive care unit and the operating department
72	Operating department
73	Other	Anesthesiology and intensive care unit and the operating department
74	Other	Anesthesiology and intensive care unit and the operating department
75	Other	Anesthesiology and intensive care unit and the operating department
76	Other	Anesthesiology and intensive care unit and the operating department
77	Other	Anesthesiology and intensive care unit and the operating department
78	Operating department
80	Other	Anesthesiology and intensive care unit and the operating department
82	Other	Anesthesiology and intensive care unit and the operating department
84	Other	Anesthesiology and intensive care unit and the operating department
85	Other	Anesthesiology and intensive care unit and the operating department
86	Other	Anesthesiology and intensive care unit and the operating department
87	Other	Anesthesiology and intensive care unit and the operating department
88	Other	Anesthesiology and intensive care unit and the operating department
89	Other	Anesthesiology and intensive care unit and the operating department
90	Other	Anesthesiology and intensive care unit and the operating department
91	Other	Anesthesiology and intensive care unit and the operating department
92	Other	Anesthesiology and intensive care unit and the operating department
93	Operating department
94	Other	Anesthesiology and intensive care unit and the operating department
95	Operating department
96	Other	Anesthesiology and intensive care unit and the operating department
97	Operating department
98	Other	Anesthesiology and intensive care unit and the operating department
99	Operating department
100	Operating department
101	Operating department
102	Other	Anesthesiology and intensive care unit and the operating department
103	Other	Anesthesiology and intensive care unit and the operating department
104	Operating department
105	Operating department
106	Other	Anesthesiology and intensive care unit and the operating department
107	Operating department
108	Other	Anesthesiology and intensive care unit and the operating department
109	Operating department
110	Other	Anesthesiology and intensive care unit and the operating department
111	Anesthesiology and intensive care unit
112	Operating department
113	Other	Anesthesiology and intensive care unit and the operating department
114	Operating department
115	Operating department
116	Operating department
117	Other	Anesthesiology and intensive care unit and the operating department
118	Other	Anesthesiology and intensive care unit and the operating department
119	Other	Anesthesiology and intensive care unit and the operating department
120	Operating department
122	Anesthesiology and intensive care unit
123	Operating department
124	Other	Anesthesiology and intensive care unit and the operating department
125	Other	Anesthesiology and intensive care unit and the operating department
126	Operating department
127	Operating department
128	Other	Anesthesiology and intensive care unit and the operating department
129	Other	Anesthesiology and intensive care unit and the operating department
130	Other	Anesthesiology and intensive care unit and the operating department
131	Other	Anesthesiology and intensive care unit and the operating department
132	Anesthesiology and intensive care unit
133	Other	Anesthesiology and intensive care unit and the operating department
134	Operating department
135	Other	Anesthesiology and intensive care unit and the operating department
136	Other	Anesthesiology and intensive care unit and the operating department
